# Supplementary material for: ECNet is an evolutionary context-integrated deep learning framework for protein engineering
Source: Nat Commun. 2021 Sep 30;12:5743. doi: 10.1038/s41467-021-25976-8 (PMC8484459; doi:10.1038/s41467-021-25976-8)
Supplement: Supplementary file 4 — Supplementary Data 1 [file 41467_2021_25976_MOESM4_ESM.xlsx]

## Sheet: Sheet1
concentration	replicate	variant	source	fitness
300	1	A15Y	Control (Firnberg et al., 2014)	-0.0103724
300	1	F58N	Control (Firnberg et al., 2014)	0.141722
300	1	L19W	Control (Firnberg et al., 2014)	0.676215
300	1	A40G;E102K	Control (Gonzalez et al., 2019)	0.173086
300	1	E102K;M180T	Control (Gonzalez et al., 2019)	0.597342
300	1	G90S;E102K	Control (Gonzalez et al., 2019)	-0.105999
300	1	H156S;V157E	Control (Gonzalez et al., 2019)	0.237397
300	1	P60G;E61R	Control (Gonzalez et al., 2019)	0.562588
300	1	T186S;T187S	Control (Gonzalez et al., 2019)	-0.0200774
300	1	E237R;R241H	ECNet (base)	-0.347536
300	1	E26K;D36N;A182V	ECNet (base)	0.418069
300	1	E26K;D36N;N98S;L100V	ECNet (base)	0.740404
300	1	E26K;D36N;N98S;L100V;A182V	ECNet (base)	0.258929
300	1	E26K;D36N;V82I;A182V	ECNet (base)	0.569288
300	1	E26K;D36N;V82I;N98S;A182V	ECNet (base)	1.21752
300	1	E26K;D36N;V82I;N98S;L100V	ECNet (base)	-0.52004
300	1	E26K;N98S	ECNet (base)	-0.0151271
300	1	E26K;N98S;L100V	ECNet (base)	0.0688396
300	1	E26K;N98S;L100V;A182V	ECNet (base)	-0.898969
300	1	E26K;V82I;A182V	ECNet (base)	-0.242969
300	1	E26K;V82I;N98S;A182V	ECNet (base)	-0.321361
300	1	E26K;V82I;N98S;L100V	ECNet (base)	0.000904806
300	1	E26K;V82I;N98S;L100V;A182V	ECNet (base)	0.129459
300	1	N98S;A182V	ECNet (base)	0.232309
300	1	N98S;L100V;A182V	ECNet (base)	0.459503
300	1	Q37K;E237R	ECNet (base)	-0.0550785
300	1	Q37K;E237R;R241H	ECNet (base)	0.399066
300	1	Q37K;G90D	ECNet (base)	0.292995
300	1	Q37K;M180T;E237K	ECNet (base)	0.0824283
300	1	Q97R;G194D	ECNet (base)	-0.111004
300	1	Q97R;G194S	ECNet (base)	0.595138
300	1	Q97R;K190T	ECNet (base)	-0.0712503
300	1	Q97R;K190T;G194D	ECNet (base)	0.0929299
300	1	Q97R;L135I	ECNet (base)	0.0681162
300	1	Q97R;L135I;G194D	ECNet (base)	-0.136903
300	1	Q97R;L135I;K190T	ECNet (base)	-0.214716
300	1	Q97R;L135I;K190T;G194D	ECNet (base)	0.188292
300	1	I171T;T186N	ECNet (ensemble)	0.143259
300	1	I171V;E237R	ECNet (ensemble)	-0.213919
300	1	I171V;T186N	ECNet (ensemble)	0.222285
300	1	Q37K;E237K;T261M	ECNet (ensemble)	0.956905
300	1	Q37K;H151R	ECNet (ensemble)	0.43666
300	1	Q37K;L47M	ECNet (ensemble)	0.438101
300	1	Q37K;M153I	ECNet (ensemble)	0.469274
300	1	Q37K;M180T	ECNet (ensemble)	0.368455
300	1	Q97R;N173H;G194S	ECNet (ensemble)	0.528018
300	2	A15Y	Control (Firnberg et al., 2014)	-0.248949
300	2	F58N	Control (Firnberg et al., 2014)	-0.0943431
300	2	L19W	Control (Firnberg et al., 2014)	0.223934
300	2	A40G;E102K	Control (Gonzalez et al., 2019)	-0.166015
300	2	E102K;M180T	Control (Gonzalez et al., 2019)	-0.335728
300	2	G90S;E102K	Control (Gonzalez et al., 2019)	-0.228991
300	2	H156S;V157E	Control (Gonzalez et al., 2019)	-0.0629789
300	2	P60G;E61R	Control (Gonzalez et al., 2019)	0.273169
300	2	T186S;T187S	Control (Gonzalez et al., 2019)	-0.0792707
300	2	E237R;R241H	ECNet (base)	-0.705796
300	2	E26K;D36N;A182V	ECNet (base)	0.12214
300	2	E26K;D36N;N98S;L100V	ECNet (base)	0.0943967
300	2	E26K;D36N;N98S;L100V;A182V	ECNet (base)	0.0950471
300	2	E26K;D36N;V82I;A182V	ECNet (base)	0.134214
300	2	E26K;D36N;V82I;N98S;A182V	ECNet (base)	0.0139985
300	2	E26K;D36N;V82I;N98S;L100V	ECNet (base)	-1.0748
300	2	E26K;N98S	ECNet (base)	-0.132638
300	2	E26K;N98S;L100V	ECNet (base)	-1.72499
300	2	E26K;N98S;L100V;A182V	ECNet (base)	3.18203
300	2	E26K;V82I;A182V	ECNet (base)	-0.334614
300	2	E26K;V82I;N98S;A182V	ECNet (base)	-0.150149
300	2	E26K;V82I;N98S;L100V	ECNet (base)	1.01721
300	2	E26K;V82I;N98S;L100V;A182V	ECNet (base)	-0.835655
300	2	N98S;A182V	ECNet (base)	-0.0532555
300	2	N98S;L100V;A182V	ECNet (base)	-0.286165
300	2	Q37K;E237R	ECNet (base)	-0.609942
300	2	Q37K;E237R;R241H	ECNet (base)	-0.33827
300	2	Q37K;G90D	ECNet (base)	-0.159194
300	2	Q37K;M180T;E237K	ECNet (base)	-0.577114
300	2	Q97R;G194D	ECNet (base)	-0.210204
300	2	Q97R;G194S	ECNet (base)	-0.06989
300	2	Q97R;K190T	ECNet (base)	-0.781232
300	2	Q97R;K190T;G194D	ECNet (base)	0.237176
300	2	Q97R;L135I	ECNet (base)	0.0724939
300	2	Q97R;L135I;G194D	ECNet (base)	-0.0193081
300	2	Q97R;L135I;K190T	ECNet (base)	0.287822
300	2	Q97R;L135I;K190T;G194D	ECNet (base)	-0.414773
300	2	I171T;T186N	ECNet (ensemble)	-0.0415547
300	2	I171V;E237R	ECNet (ensemble)	-0.62868
300	2	I171V;T186N	ECNet (ensemble)	0.0430795
300	2	Q37K;E237K;T261M	ECNet (ensemble)	0.298389
300	2	Q37K;H151R	ECNet (ensemble)	0.0176835
300	2	Q37K;L47M	ECNet (ensemble)	-0.10393
300	2	Q37K;M153I	ECNet (ensemble)	-0.486089
300	2	Q37K;M180T	ECNet (ensemble)	0.416917
300	2	Q97R;N173H;G194S	ECNet (ensemble)	-0.164239
300	3	A15Y	Control (Firnberg et al., 2014)	-0.0111095
300	3	F58N	Control (Firnberg et al., 2014)	0.289209
300	3	L19W	Control (Firnberg et al., 2014)	-0.178304
300	3	A40G;E102K	Control (Gonzalez et al., 2019)	0.113219
300	3	E102K;M180T	Control (Gonzalez et al., 2019)	0.00903705
300	3	G90S;E102K	Control (Gonzalez et al., 2019)	-0.339147
300	3	H156S;V157E	Control (Gonzalez et al., 2019)	-0.0711536
300	3	P60G;E61R	Control (Gonzalez et al., 2019)	0.0592798
300	3	T186S;T187S	Control (Gonzalez et al., 2019)	-0.115993
300	3	E237R;R241H	ECNet (base)	-0.902365
300	3	E26K;D36N;A182V	ECNet (base)	0.198765
300	3	E26K;D36N;N98S;L100V	ECNet (base)	-0.249697
300	3	E26K;D36N;N98S;L100V;A182V	ECNet (base)	0.0424039
300	3	E26K;D36N;V82I;A182V	ECNet (base)	0.254718
300	3	E26K;D36N;V82I;N98S;A182V	ECNet (base)	-0.366153
300	3	E26K;D36N;V82I;N98S;L100V	ECNet (base)	0.921204
300	3	E26K;N98S	ECNet (base)	0.236777
300	3	E26K;N98S;L100V	ECNet (base)	-0.00847314
300	3	E26K;V82I;A182V	ECNet (base)	-0.22641
300	3	E26K;V82I;N98S;A182V	ECNet (base)	0.242373
300	3	E26K;V82I;N98S;L100V	ECNet (base)	-0.589525
300	3	E26K;V82I;N98S;L100V;A182V	ECNet (base)	0.4929
300	3	N98S;A182V	ECNet (base)	-0.264637
300	3	N98S;L100V;A182V	ECNet (base)	0.169087
300	3	Q37K;E237R	ECNet (base)	-0.281822
300	3	Q37K;E237R;R241H	ECNet (base)	-0.570214
300	3	Q37K;G90D	ECNet (base)	-0.0698089
300	3	Q37K;M180T;E237K	ECNet (base)	0.246425
300	3	Q97R;G194D	ECNet (base)	0.00736989
300	3	Q97R;G194S	ECNet (base)	-0.351537
300	3	Q97R;K190T	ECNet (base)	0.450396
300	3	Q97R;K190T;G194D	ECNet (base)	-0.201242
300	3	Q97R;L135I	ECNet (base)	-0.131155
300	3	Q97R;L135I;G194D	ECNet (base)	0.311426
300	3	Q97R;L135I;K190T	ECNet (base)	0.227564
300	3	Q97R;L135I;K190T;G194D	ECNet (base)	0.178775
300	3	I171T;T186N	ECNet (ensemble)	0.00960145
300	3	I171V;E237R	ECNet (ensemble)	-0.0539567
300	3	I171V;T186N	ECNet (ensemble)	-0.0542882
300	3	Q37K;E237K;T261M	ECNet (ensemble)	-0.0410627
300	3	Q37K;H151R	ECNet (ensemble)	-0.0378623
300	3	Q37K;L47M	ECNet (ensemble)	0.106934
300	3	Q37K;M153I	ECNet (ensemble)	0.0953671
300	3	Q37K;M180T	ECNet (ensemble)	0.0935507
300	3	Q97R;N173H;G194S	ECNet (ensemble)	-0.592265
300	4	A15Y	Control (Firnberg et al., 2014)	0.529332
300	4	F58N	Control (Firnberg et al., 2014)	0.517831
300	4	L19W	Control (Firnberg et al., 2014)	0.058862
300	4	A40G;E102K	Control (Gonzalez et al., 2019)	0.286042
300	4	E102K;M180T	Control (Gonzalez et al., 2019)	0.390172
300	4	G90S;E102K	Control (Gonzalez et al., 2019)	0.306324
300	4	H156S;V157E	Control (Gonzalez et al., 2019)	0.267145
300	4	P60G;E61R	Control (Gonzalez et al., 2019)	0.299889
300	4	T186S;T187S	Control (Gonzalez et al., 2019)	0.335056
300	4	E237R;R241H	ECNet (base)	0.122148
300	4	E26K;D36N;A182V	ECNet (base)	0.159265
300	4	E26K;D36N;N98S;L100V	ECNet (base)	0.843654
300	4	E26K;D36N;N98S;L100V;A182V	ECNet (base)	0.145428
300	4	E26K;D36N;V82I;A182V	ECNet (base)	0.231721
300	4	E26K;D36N;V82I;N98S;A182V	ECNet (base)	-0.321368
300	4	E26K;D36N;V82I;N98S;L100V	ECNet (base)	0.420691
300	4	E26K;N98S	ECNet (base)	0.149905
300	4	E26K;N98S;L100V	ECNet (base)	0.673905
300	4	E26K;N98S;L100V;A182V	ECNet (base)	-2.71507
300	4	E26K;V82I;A182V	ECNet (base)	0.211215
300	4	E26K;V82I;N98S;A182V	ECNet (base)	0.627887
300	4	E26K;V82I;N98S;L100V	ECNet (base)	-0.115967
300	4	E26K;V82I;N98S;L100V;A182V	ECNet (base)	0.262883
300	4	N98S;A182V	ECNet (base)	0.192289
300	4	N98S;L100V;A182V	ECNet (base)	0.248495
300	4	Q37K;E237R	ECNet (base)	0.131723
300	4	Q37K;E237R;R241H	ECNet (base)	0.11962
300	4	Q37K;G90D	ECNet (base)	0.334083
300	4	Q37K;M180T;E237K	ECNet (base)	0.127917
300	4	Q97R;G194D	ECNet (base)	0.305777
300	4	Q97R;G194S	ECNet (base)	-0.366747
300	4	Q97R;K190T	ECNet (base)	0.765642
300	4	Q97R;K190T;G194D	ECNet (base)	0.00481678
300	4	Q97R;L135I	ECNet (base)	0.172105
300	4	Q97R;L135I;G194D	ECNet (base)	0.103516
300	4	Q97R;L135I;K190T	ECNet (base)	0.54931
300	4	Q97R;L135I;K190T;G194D	ECNet (base)	0.0639425
300	4	I171T;T186N	ECNet (ensemble)	0.499024
300	4	I171V;E237R	ECNet (ensemble)	0.459466
300	4	I171V;T186N	ECNet (ensemble)	0.236036
300	4	Q37K;E237K;T261M	ECNet (ensemble)	0.340773
300	4	Q37K;H151R	ECNet (ensemble)	0.207634
300	4	Q37K;L47M	ECNet (ensemble)	0.295868
300	4	Q37K;M153I	ECNet (ensemble)	0.266869
300	4	Q37K;M180T	ECNet (ensemble)	0.229977
300	4	Q97R;N173H;G194S	ECNet (ensemble)	0.223242
300	5	A15Y	Control (Firnberg et al., 2014)	-0.155188
300	5	F58N	Control (Firnberg et al., 2014)	-0.37417
300	5	L19W	Control (Firnberg et al., 2014)	-0.0755328
300	5	A40G;E102K	Control (Gonzalez et al., 2019)	-0.520414
300	5	E102K;M180T	Control (Gonzalez et al., 2019)	-0.182326
300	5	G90S;E102K	Control (Gonzalez et al., 2019)	-0.299832
300	5	H156S;V157E	Control (Gonzalez et al., 2019)	-0.169769
300	5	P60G;E61R	Control (Gonzalez et al., 2019)	0.12589
300	5	T186S;T187S	Control (Gonzalez et al., 2019)	-0.460751
300	5	E237R;R241H	ECNet (base)	-0.459557
300	5	E26K;D36N;A182V	ECNet (base)	0.0996955
300	5	E26K;D36N;N98S;L100V	ECNet (base)	0.0988546
300	5	E26K;D36N;N98S;L100V;A182V	ECNet (base)	-0.315626
300	5	E26K;D36N;V82I;A182V	ECNet (base)	0.0148782
300	5	E26K;D36N;V82I;N98S;A182V	ECNet (base)	-0.710919
300	5	E26K;D36N;V82I;N98S;L100V	ECNet (base)	0.417655
300	5	E26K;N98S	ECNet (base)	-0.152409
300	5	E26K;N98S;L100V	ECNet (base)	-0.0938333
300	5	E26K;N98S;L100V;A182V	ECNet (base)	-0.0116623
300	5	E26K;V82I;A182V	ECNet (base)	-0.464025
300	5	E26K;V82I;N98S;A182V	ECNet (base)	0.0972875
300	5	E26K;V82I;N98S;L100V	ECNet (base)	-1.12625
300	5	E26K;V82I;N98S;L100V;A182V	ECNet (base)	-0.585486
300	5	N98S;A182V	ECNet (base)	0.223629
300	5	N98S;L100V;A182V	ECNet (base)	-0.244756
300	5	Q37K;E237R	ECNet (base)	-0.0601788
300	5	Q37K;E237R;R241H	ECNet (base)	-0.535308
300	5	Q37K;G90D	ECNet (base)	-0.245353
300	5	Q37K;M180T;E237K	ECNet (base)	-0.627772
300	5	Q97R;G194D	ECNet (base)	-0.453902
300	5	Q97R;G194S	ECNet (base)	0.130691
300	5	Q97R;K190T	ECNet (base)	-0.432805
300	5	Q97R;K190T;G194D	ECNet (base)	-0.651038
300	5	Q97R;L135I	ECNet (base)	-0.307187
300	5	Q97R;L135I;G194D	ECNet (base)	-0.581005
300	5	Q97R;L135I;K190T	ECNet (base)	-0.0703408
300	5	Q97R;L135I;K190T;G194D	ECNet (base)	-0.400816
300	5	I171T;T186N	ECNet (ensemble)	-0.182222
300	5	I171V;E237R	ECNet (ensemble)	0.388672
300	5	I171V;T186N	ECNet (ensemble)	-0.228604
300	5	Q37K;E237K;T261M	ECNet (ensemble)	-0.214862
300	5	Q37K;H151R	ECNet (ensemble)	-0.154915
300	5	Q37K;L47M	ECNet (ensemble)	0.031429
300	5	Q37K;M153I	ECNet (ensemble)	-0.132876
300	5	Q37K;M180T	ECNet (ensemble)	0.116591
300	5	Q97R;N173H;G194S	ECNet (ensemble)	-0.481189
300	6	A15Y	Control (Firnberg et al., 2014)	-0.24146
300	6	F58N	Control (Firnberg et al., 2014)	-0.287552
300	6	L19W	Control (Firnberg et al., 2014)	-0.0693081
300	6	A40G;E102K	Control (Gonzalez et al., 2019)	-0.355029
300	6	E102K;M180T	Control (Gonzalez et al., 2019)	-0.436208
300	6	G90S;E102K	Control (Gonzalez et al., 2019)	-0.303819
300	6	H156S;V157E	Control (Gonzalez et al., 2019)	-0.291803
300	6	P60G;E61R	Control (Gonzalez et al., 2019)	-0.0239619
300	6	T186S;T187S	Control (Gonzalez et al., 2019)	-0.409462
300	6	E237R;R241H	ECNet (base)	-0.594264
300	6	E26K;D36N;A182V	ECNet (base)	-0.153393
300	6	E26K;D36N;N98S;L100V	ECNet (base)	0.498227
300	6	E26K;D36N;N98S;L100V;A182V	ECNet (base)	0.257411
300	6	E26K;D36N;V82I;A182V	ECNet (base)	-0.542526
300	6	E26K;D36N;V82I;N98S;A182V	ECNet (base)	-0.209408
300	6	E26K;D36N;V82I;N98S;L100V	ECNet (base)	0.229192
300	6	E26K;N98S	ECNet (base)	-0.101361
300	6	E26K;N98S;L100V	ECNet (base)	0.0343598
300	6	E26K;N98S;L100V;A182V	ECNet (base)	1.44765
300	6	E26K;V82I;A182V	ECNet (base)	0.317791
300	6	E26K;V82I;N98S;A182V	ECNet (base)	-0.296142
300	6	E26K;V82I;N98S;L100V	ECNet (base)	-1.10119
300	6	E26K;V82I;N98S;L100V;A182V	ECNet (base)	-0.0876055
300	6	N98S;A182V	ECNet (base)	-0.137761
300	6	N98S;L100V;A182V	ECNet (base)	-0.20142
300	6	Q37K;E237R	ECNet (base)	-0.0054895
300	6	Q37K;E237R;R241H	ECNet (base)	-0.129011
300	6	Q37K;G90D	ECNet (base)	-0.192923
300	6	Q37K;M180T;E237K	ECNet (base)	0.00612925
300	6	Q97R;G194D	ECNet (base)	-0.417663
300	6	Q97R;G194S	ECNet (base)	-0.307099
300	6	Q97R;K190T	ECNet (base)	-0.379654
300	6	Q97R;K190T;G194D	ECNet (base)	-0.386433
300	6	Q97R;L135I	ECNet (base)	-0.236954
300	6	Q97R;L135I;G194D	ECNet (base)	-0.38531
300	6	Q97R;L135I;K190T	ECNet (base)	0.0642351
300	6	Q97R;L135I;K190T;G194D	ECNet (base)	-0.184902
300	6	I171T;T186N	ECNet (ensemble)	-0.222453
300	6	I171V;E237R	ECNet (ensemble)	-0.173823
300	6	I171V;T186N	ECNet (ensemble)	-0.197795
300	6	Q37K;E237K;T261M	ECNet (ensemble)	-0.0522238
300	6	Q37K;H151R	ECNet (ensemble)	-0.0899858
300	6	Q37K;L47M	ECNet (ensemble)	-0.357098
300	6	Q37K;M153I	ECNet (ensemble)	-0.0976781
300	6	Q37K;M180T	ECNet (ensemble)	-0.170008
300	6	Q97R;N173H;G194S	ECNet (ensemble)	-0.00721831
1500	1	A15Y	Control (Firnberg et al., 2014)	0.0618175
1500	1	F58N	Control (Firnberg et al., 2014)	0.063536
1500	1	L19W	Control (Firnberg et al., 2014)	0.644247
1500	1	A40G;E102K	Control (Gonzalez et al., 2019)	0.289945
1500	1	E102K;M180T	Control (Gonzalez et al., 2019)	0.234955
1500	1	G90S;E102K	Control (Gonzalez et al., 2019)	0.0947947
1500	1	H156S;V157E	Control (Gonzalez et al., 2019)	0.219593
1500	1	P60G;E61R	Control (Gonzalez et al., 2019)	0.447877
1500	1	T186S;T187S	Control (Gonzalez et al., 2019)	0.0105315
1500	1	E237R;R241H	ECNet (base)	-4.39558
1500	1	E26K;D36N;A182V	ECNet (base)	0.538859
1500	1	E26K;D36N;N98S;L100V	ECNet (base)	-0.297727
1500	1	E26K;D36N;N98S;L100V;A182V	ECNet (base)	0.410982
1500	1	E26K;D36N;V82I;A182V	ECNet (base)	0.793077
1500	1	E26K;D36N;V82I;N98S;A182V	ECNet (base)	1.29229
1500	1	E26K;D36N;V82I;N98S;L100V	ECNet (base)	0.331738
1500	1	E26K;N98S	ECNet (base)	0.468701
1500	1	E26K;N98S;L100V	ECNet (base)	0.163729
1500	1	E26K;N98S;L100V;A182V	ECNet (base)	-0.873229
1500	1	E26K;V82I;A182V	ECNet (base)	0.219313
1500	1	E26K;V82I;N98S;A182V	ECNet (base)	-0.0554976
1500	1	E26K;V82I;N98S;L100V	ECNet (base)	0.263907
1500	1	E26K;V82I;N98S;L100V;A182V	ECNet (base)	-0.101774
1500	1	N98S;A182V	ECNet (base)	0.469298
1500	1	N98S;L100V;A182V	ECNet (base)	0.66766
1500	1	Q37K;E237R	ECNet (base)	-0.188243
1500	1	Q37K;G90D	ECNet (base)	0.530122
1500	1	Q37K;M180T;E237K	ECNet (base)	0.207253
1500	1	Q97R;G194D	ECNet (base)	0.406415
1500	1	Q97R;G194S	ECNet (base)	0.854806
1500	1	Q97R;K190T	ECNet (base)	0.435902
1500	1	Q97R;K190T;G194D	ECNet (base)	0.320295
1500	1	Q97R;L135I	ECNet (base)	0.309443
1500	1	Q97R;L135I;G194D	ECNet (base)	0.38957
1500	1	Q97R;L135I;K190T	ECNet (base)	-0.100587
1500	1	Q97R;L135I;K190T;G194D	ECNet (base)	0.655148
1500	1	I171T;T186N	ECNet (ensemble)	0.211735
1500	1	I171V;E237R	ECNet (ensemble)	0.31907
1500	1	I171V;T186N	ECNet (ensemble)	0.240942
1500	1	Q37K;E237K;T261M	ECNet (ensemble)	0.988707
1500	1	Q37K;H151R	ECNet (ensemble)	0.595818
1500	1	Q37K;L47M	ECNet (ensemble)	0.46606
1500	1	Q37K;M153I	ECNet (ensemble)	0.613659
1500	1	Q37K;M180T	ECNet (ensemble)	0.453081
1500	1	Q97R;N173H;G194S	ECNet (ensemble)	1.05862
1500	2	A15Y	Control (Firnberg et al., 2014)	0.227842
1500	2	F58N	Control (Firnberg et al., 2014)	0.357548
1500	2	L19W	Control (Firnberg et al., 2014)	0.336544
1500	2	A40G;E102K	Control (Gonzalez et al., 2019)	0.0904927
1500	2	E102K;M180T	Control (Gonzalez et al., 2019)	0.253531
1500	2	G90S;E102K	Control (Gonzalez et al., 2019)	0.182872
1500	2	H156S;V157E	Control (Gonzalez et al., 2019)	0.187397
1500	2	P60G;E61R	Control (Gonzalez et al., 2019)	0.491909
1500	2	T186S;T187S	Control (Gonzalez et al., 2019)	0.219176
1500	2	E237R;R241H	ECNet (base)	-5.09779
1500	2	E26K;D36N;A182V	ECNet (base)	0.210098
1500	2	E26K;D36N;N98S;L100V	ECNet (base)	0.94869
1500	2	E26K;D36N;N98S;L100V;A182V	ECNet (base)	-0.137733
1500	2	E26K;D36N;V82I;A182V	ECNet (base)	0.467779
1500	2	E26K;D36N;V82I;N98S;A182V	ECNet (base)	0.608687
1500	2	E26K;D36N;V82I;N98S;L100V	ECNet (base)	-0.583593
1500	2	E26K;N98S	ECNet (base)	0.0662956
1500	2	E26K;N98S;L100V	ECNet (base)	0.149008
1500	2	E26K;N98S;L100V;A182V	ECNet (base)	1.50264
1500	2	E26K;V82I;A182V	ECNet (base)	-0.23663
1500	2	E26K;V82I;N98S;A182V	ECNet (base)	-0.130416
1500	2	E26K;V82I;N98S;L100V	ECNet (base)	0.0139436
1500	2	E26K;V82I;N98S;L100V;A182V	ECNet (base)	-0.326476
1500	2	N98S;A182V	ECNet (base)	0.227894
1500	2	N98S;L100V;A182V	ECNet (base)	0.184883
1500	2	Q37K;E237R	ECNet (base)	-0.493323
1500	2	Q37K;G90D	ECNet (base)	0.257669
1500	2	Q37K;M180T;E237K	ECNet (base)	0.0285495
1500	2	Q97R;G194D	ECNet (base)	0.360174
1500	2	Q97R;G194S	ECNet (base)	0.457684
1500	2	Q97R;K190T	ECNet (base)	0.168526
1500	2	Q97R;K190T;G194D	ECNet (base)	0.119259
1500	2	Q97R;L135I	ECNet (base)	0.300763
1500	2	Q97R;L135I;G194D	ECNet (base)	0.419669
1500	2	Q97R;L135I;K190T	ECNet (base)	0.122021
1500	2	Q97R;L135I;K190T;G194D	ECNet (base)	-0.0504988
1500	2	I171T;T186N	ECNet (ensemble)	0.333909
1500	2	I171V;E237R	ECNet (ensemble)	0.0525545
1500	2	I171V;T186N	ECNet (ensemble)	0.233451
1500	2	Q37K;E237K;T261M	ECNet (ensemble)	0.189903
1500	2	Q37K;H151R	ECNet (ensemble)	0.244665
1500	2	Q37K;L47M	ECNet (ensemble)	0.365228
1500	2	Q37K;M153I	ECNet (ensemble)	0.131316
1500	2	Q37K;M180T	ECNet (ensemble)	0.55037
1500	2	Q97R;N173H;G194S	ECNet (ensemble)	0.40496
1500	3	A15Y	Control (Firnberg et al., 2014)	0.385943
1500	3	F58N	Control (Firnberg et al., 2014)	0.625979
1500	3	L19W	Control (Firnberg et al., 2014)	0.317055
1500	3	A40G;E102K	Control (Gonzalez et al., 2019)	0.382121
1500	3	E102K;M180T	Control (Gonzalez et al., 2019)	0.336563
1500	3	G90S;E102K	Control (Gonzalez et al., 2019)	0.188532
1500	3	H156S;V157E	Control (Gonzalez et al., 2019)	0.353008
1500	3	P60G;E61R	Control (Gonzalez et al., 2019)	0.253748
1500	3	T186S;T187S	Control (Gonzalez et al., 2019)	0.331097
1500	3	E26K;D36N;A182V	ECNet (base)	0.426512
1500	3	E26K;D36N;N98S;L100V	ECNet (base)	-0.332293
1500	3	E26K;D36N;N98S;L100V;A182V	ECNet (base)	0.479594
1500	3	E26K;D36N;V82I;A182V	ECNet (base)	0.431258
1500	3	E26K;D36N;V82I;N98S;A182V	ECNet (base)	0.191437
1500	3	E26K;D36N;V82I;N98S;L100V	ECNet (base)	1.24175
1500	3	E26K;N98S	ECNet (base)	0.427508
1500	3	E26K;N98S;L100V	ECNet (base)	-0.237507
1500	3	E26K;N98S;L100V;A182V	ECNet (base)	2.661
1500	3	E26K;V82I;A182V	ECNet (base)	-0.0771069
1500	3	E26K;V82I;N98S;A182V	ECNet (base)	0.278716
1500	3	E26K;V82I;N98S;L100V	ECNet (base)	-0.170468
1500	3	E26K;V82I;N98S;L100V;A182V	ECNet (base)	0.190188
1500	3	N98S;A182V	ECNet (base)	0.428132
1500	3	N98S;L100V;A182V	ECNet (base)	0.0318218
1500	3	Q37K;E237R	ECNet (base)	-0.530806
1500	3	Q37K;E237R;R241H	ECNet (base)	-4.12738
1500	3	Q37K;G90D	ECNet (base)	0.405035
1500	3	Q37K;M180T;E237K	ECNet (base)	0.166301
1500	3	Q97R;G194D	ECNet (base)	0.379208
1500	3	Q97R;G194S	ECNet (base)	0.288674
1500	3	Q97R;K190T	ECNet (base)	0.376674
1500	3	Q97R;K190T;G194D	ECNet (base)	0.257921
1500	3	Q97R;L135I	ECNet (base)	0.272267
1500	3	Q97R;L135I;G194D	ECNet (base)	0.435363
1500	3	Q97R;L135I;K190T	ECNet (base)	-0.0601063
1500	3	Q97R;L135I;K190T;G194D	ECNet (base)	0.136645
1500	3	I171T;T186N	ECNet (ensemble)	0.232462
1500	3	I171V;E237R	ECNet (ensemble)	0.073742
1500	3	I171V;T186N	ECNet (ensemble)	0.37937
1500	3	Q37K;E237K;T261M	ECNet (ensemble)	0.303804
1500	3	Q37K;H151R	ECNet (ensemble)	0.296505
1500	3	Q37K;L47M	ECNet (ensemble)	0.267117
1500	3	Q37K;M153I	ECNet (ensemble)	0.520908
1500	3	Q37K;M180T	ECNet (ensemble)	0.190832
1500	3	Q97R;N173H;G194S	ECNet (ensemble)	0.169647
1500	4	A15Y	Control (Firnberg et al., 2014)	0.377838
1500	4	F58N	Control (Firnberg et al., 2014)	0.33649
1500	4	L19W	Control (Firnberg et al., 2014)	0.0259922
1500	4	A40G;E102K	Control (Gonzalez et al., 2019)	0.365087
1500	4	E102K;M180T	Control (Gonzalez et al., 2019)	0.376508
1500	4	G90S;E102K	Control (Gonzalez et al., 2019)	0.0891859
1500	4	H156S;V157E	Control (Gonzalez et al., 2019)	0.326288
1500	4	P60G;E61R	Control (Gonzalez et al., 2019)	0.448587
1500	4	T186S;T187S	Control (Gonzalez et al., 2019)	0.259764
1500	4	E237R;R241H	ECNet (base)	-5.50113
1500	4	E26K;D36N;A182V	ECNet (base)	0.279536
1500	4	E26K;D36N;N98S;L100V	ECNet (base)	0.660952
1500	4	E26K;D36N;N98S;L100V;A182V	ECNet (base)	-0.0905923
1500	4	E26K;D36N;V82I;A182V	ECNet (base)	-0.109782
1500	4	E26K;D36N;V82I;N98S;A182V	ECNet (base)	0.0312453
1500	4	E26K;D36N;V82I;N98S;L100V	ECNet (base)	-0.72082
1500	4	E26K;N98S	ECNet (base)	0.276933
1500	4	E26K;N98S;L100V	ECNet (base)	0.44971
1500	4	E26K;N98S;L100V;A182V	ECNet (base)	-0.338341
1500	4	E26K;V82I;A182V	ECNet (base)	0.627139
1500	4	E26K;V82I;N98S;A182V	ECNet (base)	0.524221
1500	4	E26K;V82I;N98S;L100V	ECNet (base)	0.473923
1500	4	E26K;V82I;N98S;L100V;A182V	ECNet (base)	-0.849643
1500	4	N98S;A182V	ECNet (base)	0.0651374
1500	4	N98S;L100V;A182V	ECNet (base)	0.23448
1500	4	Q37K;E237R	ECNet (base)	-0.354305
1500	4	Q37K;G90D	ECNet (base)	0.552203
1500	4	Q37K;M180T;E237K	ECNet (base)	0.151833
1500	4	Q97R;G194D	ECNet (base)	0.250031
1500	4	Q97R;G194S	ECNet (base)	-0.155322
1500	4	Q97R;K190T	ECNet (base)	0.181038
1500	4	Q97R;K190T;G194D	ECNet (base)	0.221789
1500	4	Q97R;L135I	ECNet (base)	0.456361
1500	4	Q97R;L135I;G194D	ECNet (base)	0.426531
1500	4	Q97R;L135I;K190T	ECNet (base)	0.53924
1500	4	Q97R;L135I;K190T;G194D	ECNet (base)	-0.083436
1500	4	I171T;T186N	ECNet (ensemble)	0.419236
1500	4	I171V;E237R	ECNet (ensemble)	0.367287
1500	4	I171V;T186N	ECNet (ensemble)	0.737952
1500	4	Q37K;E237K;T261M	ECNet (ensemble)	-0.0769174
1500	4	Q37K;H151R	ECNet (ensemble)	0.367867
1500	4	Q37K;L47M	ECNet (ensemble)	0.280686
1500	4	Q37K;M153I	ECNet (ensemble)	0.273483
1500	4	Q37K;M180T	ECNet (ensemble)	0.331776
1500	4	Q97R;N173H;G194S	ECNet (ensemble)	0.599968
1500	5	A15Y	Control (Firnberg et al., 2014)	0.249596
1500	5	F58N	Control (Firnberg et al., 2014)	0.0550116
1500	5	L19W	Control (Firnberg et al., 2014)	0.225952
1500	5	A40G;E102K	Control (Gonzalez et al., 2019)	-0.159725
1500	5	E102K;M180T	Control (Gonzalez et al., 2019)	0.150228
1500	5	G90S;E102K	Control (Gonzalez et al., 2019)	-0.0914517
1500	5	H156S;V157E	Control (Gonzalez et al., 2019)	0.0570955
1500	5	P60G;E61R	Control (Gonzalez et al., 2019)	0.573542
1500	5	T186S;T187S	Control (Gonzalez et al., 2019)	-0.0106957
1500	5	E26K;D36N;A182V	ECNet (base)	0.267075
1500	5	E26K;D36N;N98S;L100V	ECNet (base)	-0.198867
1500	5	E26K;D36N;N98S;L100V;A182V	ECNet (base)	0.541327
1500	5	E26K;D36N;V82I;A182V	ECNet (base)	0.0166001
1500	5	E26K;D36N;V82I;N98S;A182V	ECNet (base)	-0.466097
1500	5	E26K;D36N;V82I;N98S;L100V	ECNet (base)	1.09917
1500	5	E26K;N98S	ECNet (base)	0.105582
1500	5	E26K;N98S;L100V	ECNet (base)	0.059732
1500	5	E26K;N98S;L100V;A182V	ECNet (base)	0.636603
1500	5	E26K;V82I;A182V	ECNet (base)	0.219841
1500	5	E26K;V82I;N98S;A182V	ECNet (base)	0.382647
1500	5	E26K;V82I;N98S;L100V	ECNet (base)	-1.06129
1500	5	E26K;V82I;N98S;L100V;A182V	ECNet (base)	0.423191
1500	5	N98S;A182V	ECNet (base)	0.356412
1500	5	N98S;L100V;A182V	ECNet (base)	-0.151737
1500	5	Q37K;E237R	ECNet (base)	-0.0734681
1500	5	Q37K;G90D	ECNet (base)	0.0722673
1500	5	Q37K;M180T;E237K	ECNet (base)	-0.182003
1500	5	Q97R;G194D	ECNet (base)	-0.0763584
1500	5	Q97R;G194S	ECNet (base)	0.150725
1500	5	Q97R;K190T	ECNet (base)	-0.154334
1500	5	Q97R;K190T;G194D	ECNet (base)	-0.279856
1500	5	Q97R;L135I	ECNet (base)	-0.00711377
1500	5	Q97R;L135I;G194D	ECNet (base)	0.179428
1500	5	Q97R;L135I;K190T	ECNet (base)	0.13187
1500	5	Q97R;L135I;K190T;G194D	ECNet (base)	-0.509776
1500	5	I171T;T186N	ECNet (ensemble)	0.124934
1500	5	I171V;E237R	ECNet (ensemble)	0.40301
1500	5	I171V;T186N	ECNet (ensemble)	0.532262
1500	5	Q37K;E237K;T261M	ECNet (ensemble)	-0.130571
1500	5	Q37K;H151R	ECNet (ensemble)	0.433079
1500	5	Q37K;L47M	ECNet (ensemble)	0.268959
1500	5	Q37K;M153I	ECNet (ensemble)	0.244073
1500	5	Q37K;M180T	ECNet (ensemble)	0.480732
1500	5	Q97R;N173H;G194S	ECNet (ensemble)	-0.0751907
1500	6	A15Y	Control (Firnberg et al., 2014)	-0.0878274
1500	6	F58N	Control (Firnberg et al., 2014)	0.262151
1500	6	L19W	Control (Firnberg et al., 2014)	0.0620116
1500	6	A40G;E102K	Control (Gonzalez et al., 2019)	0.0582692
1500	6	E102K;M180T	Control (Gonzalez et al., 2019)	-0.00976648
1500	6	G90S;E102K	Control (Gonzalez et al., 2019)	0.167149
1500	6	H156S;V157E	Control (Gonzalez et al., 2019)	-0.0499923
1500	6	P60G;E61R	Control (Gonzalez et al., 2019)	0.210877
1500	6	T186S;T187S	Control (Gonzalez et al., 2019)	-0.0971277
1500	6	E237R;R241H	ECNet (base)	-5.40184
1500	6	E26K;D36N;A182V	ECNet (base)	0.0711617
1500	6	E26K;D36N;N98S;L100V	ECNet (base)	0.712654
1500	6	E26K;D36N;N98S;L100V;A182V	ECNet (base)	0.367924
1500	6	E26K;D36N;V82I;A182V	ECNet (base)	-0.14868
1500	6	E26K;D36N;V82I;N98S;A182V	ECNet (base)	-0.387409
1500	6	E26K;D36N;V82I;N98S;L100V	ECNet (base)	-0.630416
1500	6	E26K;N98S	ECNet (base)	-0.0991106
1500	6	E26K;N98S;L100V	ECNet (base)	0.310249
1500	6	E26K;N98S;L100V;A182V	ECNet (base)	2.53825
1500	6	E26K;V82I;A182V	ECNet (base)	0.370439
1500	6	E26K;V82I;N98S;A182V	ECNet (base)	0.0508134
1500	6	E26K;V82I;N98S;L100V	ECNet (base)	-0.433396
1500	6	E26K;V82I;N98S;L100V;A182V	ECNet (base)	-0.175957
1500	6	N98S;A182V	ECNet (base)	0.174953
1500	6	N98S;L100V;A182V	ECNet (base)	0.0267001
1500	6	Q37K;E237R	ECNet (base)	-0.612101
1500	6	Q37K;E237R;R241H	ECNet (base)	-4.88949
1500	6	Q37K;G90D	ECNet (base)	0.2777
1500	6	Q37K;M180T;E237K	ECNet (base)	0.235767
1500	6	Q97R;G194D	ECNet (base)	0.295656
1500	6	Q97R;G194S	ECNet (base)	0.325284
1500	6	Q97R;K190T	ECNet (base)	0.650905
1500	6	Q97R;K190T;G194D	ECNet (base)	-0.35234
1500	6	Q97R;L135I	ECNet (base)	-0.0358982
1500	6	Q97R;L135I;G194D	ECNet (base)	0.162757
1500	6	Q97R;L135I;K190T	ECNet (base)	0.15192
1500	6	Q97R;L135I;K190T;G194D	ECNet (base)	0.157584
1500	6	I171T;T186N	ECNet (ensemble)	0.0239436
1500	6	I171V;E237R	ECNet (ensemble)	-0.134978
1500	6	I171V;T186N	ECNet (ensemble)	0.0603637
1500	6	Q37K;E237K;T261M	ECNet (ensemble)	-0.0306047
1500	6	Q37K;H151R	ECNet (ensemble)	0.111567
1500	6	Q37K;L47M	ECNet (ensemble)	0.183072
1500	6	Q37K;M153I	ECNet (ensemble)	0.19372
1500	6	Q37K;M180T	ECNet (ensemble)	0.0652419
1500	6	Q97R;N173H;G194S	ECNet (ensemble)	0.0873199
3000	1	A15Y	Control (Firnberg et al., 2014)	0.157745
3000	1	F58N	Control (Firnberg et al., 2014)	0.428396
3000	1	L19W	Control (Firnberg et al., 2014)	0.734107
3000	1	A40G;E102K	Control (Gonzalez et al., 2019)	-0.609409
3000	1	E102K;M180T	Control (Gonzalez et al., 2019)	0.0686629
3000	1	G90S;E102K	Control (Gonzalez et al., 2019)	-0.411579
3000	1	H156S;V157E	Control (Gonzalez et al., 2019)	-0.548448
3000	1	P60G;E61R	Control (Gonzalez et al., 2019)	0.869383
3000	1	T186S;T187S	Control (Gonzalez et al., 2019)	0.299597
3000	1	E26K;D36N;A182V	ECNet (base)	0.425792
3000	1	E26K;D36N;N98S;L100V	ECNet (base)	-0.315408
3000	1	E26K;D36N;N98S;L100V;A182V	ECNet (base)	-0.305762
3000	1	E26K;D36N;V82I;A182V	ECNet (base)	0.269065
3000	1	E26K;D36N;V82I;N98S;A182V	ECNet (base)	0.813008
3000	1	E26K;D36N;V82I;N98S;L100V	ECNet (base)	-3.81219
3000	1	E26K;N98S	ECNet (base)	0.439383
3000	1	E26K;N98S;L100V	ECNet (base)	-1.21317
3000	1	E26K;N98S;L100V;A182V	ECNet (base)	-1.41634
3000	1	E26K;V82I;A182V	ECNet (base)	-0.523357
3000	1	E26K;V82I;N98S;A182V	ECNet (base)	-0.754296
3000	1	E26K;V82I;N98S;L100V	ECNet (base)	-4.08746
3000	1	E26K;V82I;N98S;L100V;A182V	ECNet (base)	-3.93844
3000	1	N98S;A182V	ECNet (base)	0.124637
3000	1	N98S;L100V;A182V	ECNet (base)	-0.488285
3000	1	Q37K;E237R	ECNet (base)	0.261962
3000	1	Q37K;G90D	ECNet (base)	1.04442
3000	1	Q37K;M180T;E237K	ECNet (base)	0.136462
3000	1	Q97R;G194D	ECNet (base)	-0.126606
3000	1	Q97R;G194S	ECNet (base)	0.53158
3000	1	Q97R;K190T	ECNet (base)	0.613823
3000	1	Q97R;K190T;G194D	ECNet (base)	-1.18035
3000	1	Q97R;L135I	ECNet (base)	-0.193204
3000	1	Q97R;L135I;G194D	ECNet (base)	-0.196156
3000	1	Q97R;L135I;K190T	ECNet (base)	-0.237971
3000	1	Q97R;L135I;K190T;G194D	ECNet (base)	-1.41177
3000	1	I171T;T186N	ECNet (ensemble)	0.279656
3000	1	I171V;E237R	ECNet (ensemble)	0.302026
3000	1	I171V;T186N	ECNet (ensemble)	0.520818
3000	1	Q37K;E237K;T261M	ECNet (ensemble)	1.217
3000	1	Q37K;H151R	ECNet (ensemble)	0.871152
3000	1	Q37K;L47M	ECNet (ensemble)	0.943865
3000	1	Q37K;M153I	ECNet (ensemble)	0.865749
3000	1	Q37K;M180T	ECNet (ensemble)	0.633116
3000	1	Q97R;N173H;G194S	ECNet (ensemble)	1.11434
3000	2	A15Y	Control (Firnberg et al., 2014)	0.368649
3000	2	F58N	Control (Firnberg et al., 2014)	-0.0944314
3000	2	L19W	Control (Firnberg et al., 2014)	0.715263
3000	2	A40G;E102K	Control (Gonzalez et al., 2019)	-0.893244
3000	2	E102K;M180T	Control (Gonzalez et al., 2019)	-0.280198
3000	2	G90S;E102K	Control (Gonzalez et al., 2019)	-0.68638
3000	2	H156S;V157E	Control (Gonzalez et al., 2019)	-1.02264
3000	2	P60G;E61R	Control (Gonzalez et al., 2019)	0.532969
3000	2	T186S;T187S	Control (Gonzalez et al., 2019)	-0.00783166
3000	2	E26K;D36N;A182V	ECNet (base)	0.0410269
3000	2	E26K;D36N;N98S;L100V	ECNet (base)	-0.250841
3000	2	E26K;D36N;N98S;L100V;A182V	ECNet (base)	-0.871302
3000	2	E26K;D36N;V82I;A182V	ECNet (base)	-0.610315
3000	2	E26K;D36N;V82I;N98S;A182V	ECNet (base)	0.122798
3000	2	E26K;D36N;V82I;N98S;L100V	ECNet (base)	-6.15323
3000	2	E26K;N98S	ECNet (base)	0.202736
3000	2	E26K;N98S;L100V	ECNet (base)	-1.72001
3000	2	E26K;N98S;L100V;A182V	ECNet (base)	2.03114
3000	2	E26K;V82I;A182V	ECNet (base)	-0.876991
3000	2	E26K;V82I;N98S;A182V	ECNet (base)	-0.782736
3000	2	E26K;V82I;N98S;L100V	ECNet (base)	-5.81772
3000	2	E26K;V82I;N98S;L100V;A182V	ECNet (base)	-4.14099
3000	2	N98S;A182V	ECNet (base)	0.0719816
3000	2	N98S;L100V;A182V	ECNet (base)	-1.332
3000	2	Q37K;E237R	ECNet (base)	-0.392156
3000	2	Q37K;G90D	ECNet (base)	1.03543
3000	2	Q37K;M180T;E237K	ECNet (base)	0.148716
3000	2	Q97R;G194D	ECNet (base)	-0.384342
3000	2	Q97R;G194S	ECNet (base)	0.270717
3000	2	Q97R;K190T	ECNet (base)	-0.244111
3000	2	Q97R;K190T;G194D	ECNet (base)	-1.79088
3000	2	Q97R;L135I	ECNet (base)	-0.2755
3000	2	Q97R;L135I;G194D	ECNet (base)	-0.252124
3000	2	Q97R;L135I;K190T	ECNet (base)	-0.220009
3000	2	Q97R;L135I;K190T;G194D	ECNet (base)	-2.86285
3000	2	I171T;T186N	ECNet (ensemble)	0.27458
3000	2	I171V;E237R	ECNet (ensemble)	-0.10491
3000	2	I171V;T186N	ECNet (ensemble)	0.280849
3000	2	Q37K;E237K;T261M	ECNet (ensemble)	0.709591
3000	2	Q37K;H151R	ECNet (ensemble)	0.782441
3000	2	Q37K;L47M	ECNet (ensemble)	0.986189
3000	2	Q37K;M153I	ECNet (ensemble)	0.655318
3000	2	Q37K;M180T	ECNet (ensemble)	0.686044
3000	2	Q97R;N173H;G194S	ECNet (ensemble)	0.191273
3000	3	A15Y	Control (Firnberg et al., 2014)	0.623233
3000	3	F58N	Control (Firnberg et al., 2014)	0.52459
3000	3	L19W	Control (Firnberg et al., 2014)	0.605134
3000	3	A40G;E102K	Control (Gonzalez et al., 2019)	-1.03742
3000	3	E102K;M180T	Control (Gonzalez et al., 2019)	-0.216347
3000	3	G90S;E102K	Control (Gonzalez et al., 2019)	-0.785156
3000	3	H156S;V157E	Control (Gonzalez et al., 2019)	-1.41909
3000	3	P60G;E61R	Control (Gonzalez et al., 2019)	0.1879
3000	3	T186S;T187S	Control (Gonzalez et al., 2019)	-0.0189159
3000	3	E26K;D36N;A182V	ECNet (base)	0.239273
3000	3	E26K;D36N;N98S;L100V	ECNet (base)	-1.329
3000	3	E26K;D36N;N98S;L100V;A182V	ECNet (base)	-0.767005
3000	3	E26K;D36N;V82I;A182V	ECNet (base)	-0.222094
3000	3	E26K;D36N;V82I;N98S;A182V	ECNet (base)	-0.384817
3000	3	E26K;D36N;V82I;N98S;L100V	ECNet (base)	-3.85163
3000	3	E26K;N98S	ECNet (base)	-0.64207
3000	3	E26K;N98S;L100V	ECNet (base)	-1.78133
3000	3	E26K;N98S;L100V;A182V	ECNet (base)	-0.822649
3000	3	E26K;V82I;A182V	ECNet (base)	-0.832463
3000	3	E26K;V82I;N98S;A182V	ECNet (base)	-0.47966
3000	3	E26K;V82I;N98S;L100V	ECNet (base)	-5.75751
3000	3	N98S;A182V	ECNet (base)	0.271701
3000	3	N98S;L100V;A182V	ECNet (base)	-1.07424
3000	3	Q37K;E237R	ECNet (base)	-0.0496014
3000	3	Q37K;G90D	ECNet (base)	1.08521
3000	3	Q37K;M180T;E237K	ECNet (base)	0.574483
3000	3	Q97R;G194D	ECNet (base)	-0.450943
3000	3	Q97R;G194S	ECNet (base)	0.117685
3000	3	Q97R;K190T	ECNet (base)	0.138477
3000	3	Q97R;K190T;G194D	ECNet (base)	-2.36044
3000	3	Q97R;L135I	ECNet (base)	-0.389147
3000	3	Q97R;L135I;G194D	ECNet (base)	-0.502621
3000	3	Q97R;L135I;K190T	ECNet (base)	-0.685425
3000	3	Q97R;L135I;K190T;G194D	ECNet (base)	-3.04416
3000	3	I171T;T186N	ECNet (ensemble)	0.189841
3000	3	I171V;E237R	ECNet (ensemble)	-0.342106
3000	3	I171V;T186N	ECNet (ensemble)	0.113888
3000	3	Q37K;E237K;T261M	ECNet (ensemble)	0.875223
3000	3	Q37K;H151R	ECNet (ensemble)	0.64641
3000	3	Q37K;L47M	ECNet (ensemble)	0.919031
3000	3	Q37K;M153I	ECNet (ensemble)	1.02284
3000	3	Q37K;M180T	ECNet (ensemble)	0.394915
3000	3	Q97R;N173H;G194S	ECNet (ensemble)	0.10615
3000	4	A15Y	Control (Firnberg et al., 2014)	0.986512
3000	4	F58N	Control (Firnberg et al., 2014)	0.629595
3000	4	L19W	Control (Firnberg et al., 2014)	0.917076
3000	4	A40G;E102K	Control (Gonzalez et al., 2019)	-0.183178
3000	4	E102K;M180T	Control (Gonzalez et al., 2019)	0.194639
3000	4	G90S;E102K	Control (Gonzalez et al., 2019)	-0.150644
3000	4	H156S;V157E	Control (Gonzalez et al., 2019)	-0.419802
3000	4	P60G;E61R	Control (Gonzalez et al., 2019)	0.659295
3000	4	T186S;T187S	Control (Gonzalez et al., 2019)	0.601464
3000	4	E26K;D36N;A182V	ECNet (base)	0.541725
3000	4	E26K;D36N;N98S;L100V	ECNet (base)	-0.62828
3000	4	E26K;D36N;N98S;L100V;A182V	ECNet (base)	-0.204212
3000	4	E26K;D36N;V82I;A182V	ECNet (base)	-0.257287
3000	4	E26K;D36N;V82I;N98S;A182V	ECNet (base)	0.236673
3000	4	E26K;N98S	ECNet (base)	0.090175
3000	4	E26K;N98S;L100V	ECNet (base)	-1.03319
3000	4	E26K;N98S;L100V;A182V	ECNet (base)	-0.54507
3000	4	E26K;V82I;A182V	ECNet (base)	0.551518
3000	4	E26K;V82I;N98S;A182V	ECNet (base)	0.0764544
3000	4	N98S;A182V	ECNet (base)	0.18244
3000	4	N98S;L100V;A182V	ECNet (base)	-0.578161
3000	4	Q37K;E237R	ECNet (base)	0.109968
3000	4	Q37K;G90D	ECNet (base)	1.28428
3000	4	Q37K;M180T;E237K	ECNet (base)	0.105189
3000	4	Q97R;G194D	ECNet (base)	0.415625
3000	4	Q97R;G194S	ECNet (base)	0.533913
3000	4	Q97R;K190T	ECNet (base)	0.697879
3000	4	Q97R;K190T;G194D	ECNet (base)	-1.67008
3000	4	Q97R;L135I	ECNet (base)	0.511572
3000	4	Q97R;L135I;G194D	ECNet (base)	-0.0722174
3000	4	Q97R;L135I;K190T	ECNet (base)	0.503581
3000	4	Q97R;L135I;K190T;G194D	ECNet (base)	-2.71554
3000	4	I171T;T186N	ECNet (ensemble)	0.790829
3000	4	I171V;E237R	ECNet (ensemble)	0.264763
3000	4	I171V;T186N	ECNet (ensemble)	0.844897
3000	4	Q37K;E237K;T261M	ECNet (ensemble)	0.773629
3000	4	Q37K;H151R	ECNet (ensemble)	0.934245
3000	4	Q37K;L47M	ECNet (ensemble)	1.15574
3000	4	Q37K;M153I	ECNet (ensemble)	0.845294
3000	4	Q37K;M180T	ECNet (ensemble)	0.569697
3000	4	Q97R;N173H;G194S	ECNet (ensemble)	0.250521
3000	5	A15Y	Control (Firnberg et al., 2014)	0.417157
3000	5	F58N	Control (Firnberg et al., 2014)	-0.262526
3000	5	L19W	Control (Firnberg et al., 2014)	0.334361
3000	5	A40G;E102K	Control (Gonzalez et al., 2019)	-0.872746
3000	5	E102K;M180T	Control (Gonzalez et al., 2019)	-0.0465631
3000	5	G90S;E102K	Control (Gonzalez et al., 2019)	-0.460278
3000	5	H156S;V157E	Control (Gonzalez et al., 2019)	-0.395919
3000	5	P60G;E61R	Control (Gonzalez et al., 2019)	0.409334
3000	5	T186S;T187S	Control (Gonzalez et al., 2019)	-0.224469
3000	5	E26K;D36N;A182V	ECNet (base)	0.0844406
3000	5	E26K;D36N;N98S;L100V	ECNet (base)	-1.04841
3000	5	E26K;D36N;N98S;L100V;A182V	ECNet (base)	-0.621362
3000	5	E26K;D36N;V82I;A182V	ECNet (base)	-0.0413311
3000	5	E26K;D36N;V82I;N98S;A182V	ECNet (base)	-0.586376
3000	5	E26K;D36N;V82I;N98S;L100V	ECNet (base)	-3.35953
3000	5	E26K;N98S	ECNet (base)	0.15155
3000	5	E26K;N98S;L100V	ECNet (base)	-1.18363
3000	5	E26K;N98S;L100V;A182V	ECNet (base)	-1.61079
3000	5	E26K;V82I;A182V	ECNet (base)	-0.465776
3000	5	E26K;V82I;N98S;A182V	ECNet (base)	-0.315901
3000	5	E26K;V82I;N98S;L100V	ECNet (base)	-5.3259
3000	5	E26K;V82I;N98S;L100V;A182V	ECNet (base)	-3.17881
3000	5	N98S;A182V	ECNet (base)	0.540723
3000	5	N98S;L100V;A182V	ECNet (base)	-0.920154
3000	5	Q37K;E237R	ECNet (base)	0.0107397
3000	5	Q37K;G90D	ECNet (base)	0.720537
3000	5	Q37K;M180T;E237K	ECNet (base)	-0.126997
3000	5	Q97R;G194D	ECNet (base)	-0.434202
3000	5	Q97R;G194S	ECNet (base)	0.571735
3000	5	Q97R;K190T	ECNet (base)	0.277126
3000	5	Q97R;K190T;G194D	ECNet (base)	-1.95983
3000	5	Q97R;L135I	ECNet (base)	-0.262988
3000	5	Q97R;L135I;G194D	ECNet (base)	-0.77775
3000	5	Q97R;L135I;K190T	ECNet (base)	-0.0495741
3000	5	Q97R;L135I;K190T;G194D	ECNet (base)	-2.02846
3000	5	I171T;T186N	ECNet (ensemble)	0.274931
3000	5	I171V;E237R	ECNet (ensemble)	0.262003
3000	5	I171V;T186N	ECNet (ensemble)	0.525803
3000	5	Q37K;E237K;T261M	ECNet (ensemble)	0.446649
3000	5	Q37K;H151R	ECNet (ensemble)	0.605969
3000	5	Q37K;L47M	ECNet (ensemble)	0.89058
3000	5	Q37K;M153I	ECNet (ensemble)	0.691363
3000	5	Q37K;M180T	ECNet (ensemble)	0.392854
3000	5	Q97R;N173H;G194S	ECNet (ensemble)	0.122802
3000	6	A15Y	Control (Firnberg et al., 2014)	0.100038
3000	6	F58N	Control (Firnberg et al., 2014)	-0.232282
3000	6	L19W	Control (Firnberg et al., 2014)	0.304219
3000	6	A40G;E102K	Control (Gonzalez et al., 2019)	-0.638123
3000	6	E102K;M180T	Control (Gonzalez et al., 2019)	-0.307539
3000	6	G90S;E102K	Control (Gonzalez et al., 2019)	-0.369608
3000	6	H156S;V157E	Control (Gonzalez et al., 2019)	-0.575654
3000	6	P60G;E61R	Control (Gonzalez et al., 2019)	0.289681
3000	6	T186S;T187S	Control (Gonzalez et al., 2019)	-0.162349
3000	6	E26K;D36N;A182V	ECNet (base)	-0.0293226
3000	6	E26K;D36N;N98S;L100V	ECNet (base)	-0.521004
3000	6	E26K;D36N;N98S;L100V;A182V	ECNet (base)	-0.134617
3000	6	E26K;D36N;V82I;A182V	ECNet (base)	-0.157782
3000	6	E26K;D36N;V82I;N98S;A182V	ECNet (base)	-0.0546549
3000	6	E26K;D36N;V82I;N98S;L100V	ECNet (base)	-3.84786
3000	6	E26K;N98S	ECNet (base)	0.00822489
3000	6	E26K;N98S;L100V	ECNet (base)	-1.46903
3000	6	E26K;N98S;L100V;A182V	ECNet (base)	2.8505
3000	6	E26K;V82I;A182V	ECNet (base)	0.110753
3000	6	E26K;V82I;N98S;A182V	ECNet (base)	-0.315977
3000	6	E26K;V82I;N98S;L100V	ECNet (base)	-3.40793
3000	6	E26K;V82I;N98S;L100V;A182V	ECNet (base)	-3.35369
3000	6	N98S;A182V	ECNet (base)	-0.223416
3000	6	N98S;L100V;A182V	ECNet (base)	-1.10343
3000	6	Q37K;E237R	ECNet (base)	-0.499249
3000	6	Q37K;G90D	ECNet (base)	0.727001
3000	6	Q37K;M180T;E237K	ECNet (base)	0.375676
3000	6	Q97R;G194D	ECNet (base)	-0.402901
3000	6	Q97R;G194S	ECNet (base)	0.276739
3000	6	Q97R;K190T	ECNet (base)	0.209886
3000	6	Q97R;K190T;G194D	ECNet (base)	-2.02318
3000	6	Q97R;L135I	ECNet (base)	-0.343016
3000	6	Q97R;L135I;G194D	ECNet (base)	-0.400369
3000	6	Q97R;L135I;K190T	ECNet (base)	0.118493
3000	6	Q97R;L135I;K190T;G194D	ECNet (base)	-1.90193
3000	6	I171T;T186N	ECNet (ensemble)	0.0126779
3000	6	I171V;E237R	ECNet (ensemble)	-0.186147
3000	6	I171V;T186N	ECNet (ensemble)	0.038432
3000	6	Q37K;E237K;T261M	ECNet (ensemble)	0.253894
3000	6	Q37K;H151R	ECNet (ensemble)	0.212188
3000	6	Q37K;L47M	ECNet (ensemble)	0.501006
3000	6	Q37K;M153I	ECNet (ensemble)	0.210779
3000	6	Q37K;M180T	ECNet (ensemble)	0.174712
3000	6	Q97R;N173H;G194S	ECNet (ensemble)	0.208724
