# Supplementary material for: ECNet is an evolutionary context-integrated deep learning framework for protein engineering
Source: Nat Commun. 2021 Sep 30;12:5743. doi: 10.1038/s41467-021-25976-8 (PMC8484459; doi:10.1038/s41467-021-25976-8)
Supplement: Supplementary file 5 — Supplementary Data 2 [file 41467_2021_25976_MOESM5_ESM.xlsx]

## Sheet: Sheet1
Oligo name	Sequence (5'-3')	Description
TEM_1	ATAGGATCCATGAGTATTCAACATTTCCGT	Primers used for constructing TEM-1 mutant(s)
TEM_2	ATAACTAGTTTACCAATGCTTAATCAGTGA	Primers used for constructing TEM-1 mutant(s)
TEM_E26K_DOWN	CACCCAAAAACGCTGGTGAA	Primers used for constructing TEM-1 mutant(s)
TEM_E26K_UP	TTCACCAGCGTTTTTGGGTG	Primers used for constructing TEM-1 mutant(s)
TEM_D36N_ DOWN	GCTGAAAATCAGTTGGGTGC	Primers used for constructing TEM-1 mutant(s)
TEM_D36N_UP	GCACCCAACTGATCTTCAGC	Primers used for constructing TEM-1 mutant(s)
TEM_N98S_ DOWN	TCTCAGTCTGACTTGGTTGA	Primers used for constructing TEM-1 mutant(s)
TEM_N98S_UP	TCAACCAAGTCAGACTGAGA	Primers used for constructing TEM-1 mutant(s)
TEM_L100V_ DOWN	AATGACGTAGTTGAGTACTC	Primers used for constructing TEM-1 mutant(s)
TEM_L100V_UP	GAGTACTCAACTACGTCATT	Primers used for constructing TEM-1 mutant(s)
TEM_A182V_ DOWN	ATGCCTGTAGCAATGGCAAC	Primers used for constructing TEM-1 mutant(s)
TEM_A182V_UP	GTTGCCATTGCTACAGGCAT	Primers used for constructing TEM-1 mutant(s)
TEM-26-36-F	CCAAAAACGCTGGTGAAAGTAAAAGATGCTGAAAATCAG	Primers used for constructing TEM-1 mutant(s)
TEM-26-36-R	CTGATTTTCAGCATCTTTTACTTTCACCAGCGTTTTTGG	Primers used for constructing TEM-1 mutant(s)
TEM-98-100-F	TACACTATTCTCAGTCTGACGTAGTTGAGTACTCAC	Primers used for constructing TEM-1 mutant(s)
TEM-98-100-R	GTGAGTACTCAACTACGTCAGACTGAGAATAGTGTA	Primers used for constructing TEM-1 mutant(s)
TEM-182-F	ACCACGATGCCTGTAGCAATGGCAACAAC	Primers used for constructing TEM-1 mutant(s)
TEM-182-R	GTTGTTGCCATTGCTACAGGCATCGTGGT	Primers used for constructing TEM-1 mutant(s)
Q37K-F	ATGCTGAAGATAAGTTGGGTGCACGA	Primers used for constructing TEM-1 mutant(s)
Q37K-R	TCGTGCACCCAACTTATCTTCAGCAT	Primers used for constructing TEM-1 mutant(s)
V82I-F	TATTATCCCGTATTGACGCCGGGCAAG	Primers used for constructing TEM-1 mutant(s)
V82I-R	CTTGCCCGGCGTCAATACGGGATAATA	Primers used for constructing TEM-1 mutant(s)
Q97R-F	TACACTATTCTCGGAATGACTTGGTT	Primers used for constructing TEM-1 mutant(s)
Q97R-R	AACCAAGTCATTCCGAGAATAGTGTA	Primers used for constructing TEM-1 mutant(s)
L135I-F	CTGCGGCCAACATTCTTCTGACAACG	Primers used for constructing TEM-1 mutant(s)
L135I-R	CGTTGTCAGAAGAATGTTGGCCGCAG	Primers used for constructing TEM-1 mutant(s)
K190T-F	ACGTTGCGCACACTATTAACTGGCGA	Primers used for constructing TEM-1 mutant(s)
K190T-R	TCGCCAGTTAATAGTGTGCGCAACGT	Primers used for constructing TEM-1 mutant(s)
G194D-F	AACTATTAACTGACGAACTACTTACT	Primers used for constructing TEM-1 mutant(s)
G194D-R	AGTAAGTAGTTCGTCAGTTAATAGTT	Primers used for constructing TEM-1 mutant(s)
K190T-G194D-F	CGTTGCGCACACTATTAACTGACGAACTACT	Primers used for constructing TEM-1 mutant(s)
K190T-G194D-R	AGTAGTTCGTCAGTTAATAGTGTGCGCAACG	Primers used for constructing TEM-1 mutant(s)
G194S-F	AACTATTAACTAGCGAACTACTTACT	Primers used for constructing TEM-1 mutant(s)
G194S-R	AGTAAGTAGTTCGCTAGTTAATAGTT	Primers used for constructing TEM-1 mutant(s)
E237R-F	ATCTGGAGCCGGTAGGCGTGGGTCTCGC	Primers used for constructing TEM-1 mutant(s)
E237R-R	GCGAGACCCACGCCTACCGGCTCCAGAT	Primers used for constructing TEM-1 mutant(s)
R241H-F	GAGCGTGGGTCTCACGGTATCATTGCA	Primers used for constructing TEM-1 mutant(s)
R241H-R	TGCAATGATACCGTGAGACCCACGCTC	Primers used for constructing TEM-1 mutant(s)
E237R-R241H-F	GAGCCGGTAGGCGTGGGTCTCACGGTATCAT	Primers used for constructing TEM-1 mutant(s)
E237R-R241H-R	ATGATACCGTGAGACCCACGCCTACCGGCTC	Primers used for constructing TEM-1 mutant(s)
G90D-F	AGAGCAACTCGATCGCCGCATACA	Primers used for constructing TEM-1 mutant(s)
G90D-R	TGTATGCGGCGATCGAGTTGCTCT	Primers used for constructing TEM-1 mutant(s)
M180T-F	GTGACACCACGACGCCTGCAGCAA	Primers used for constructing TEM-1 mutant(s)
M180T-R	TTGCTGCAGGCGTCGTGGTGTCAC	Primers used for constructing TEM-1 mutant(s)
A235T-F	TAAATCTGGAACCGGTGAGCGTGGGT	Primers used for constructing TEM-1 mutant(s)
A235T-R	ACCCACGCTCACCGGTTCCAGATTTA	Primers used for constructing TEM-1 mutant(s)
E237K-F	CTGGAGCCGGTAAGCGTGGGTCTCGC	Primers used for constructing TEM-1 mutant(s)
E237K-R	GCGAGACCCACGCTTACCGGCTCCAG	Primers used for constructing TEM-1 mutant(s)
L47M-F	GGTTACATCGAAATGGATCTCAACAG	Primers used for constructing TEM-1 mutant(s)
L47M-R	CTGTTGAGATCCATTTCGATGTAACC	Primers used for constructing TEM-1 mutant(s)
I125V-F	ATGCAGTGCTGCCGTAACCATGAGTGA	Primers used for constructing TEM-1 mutant(s)
I125V-R	TCACTCATGGTTACGGCAGCACTGCAT	Primers used for constructing TEM-1 mutant(s)
H151R-F	ACCGCTTTTTTGCGCAACATGGGGGAT	Primers used for constructing TEM-1 mutant(s)
H151R-R	ATCCCCCATGTTGCGCAAAAAAGCGGT	Primers used for constructing TEM-1 mutant(s)
M153I-F	TTGCACAACATTGGGGATCATGTA	Primers used for constructing TEM-1 mutant(s)
M153I-R	TACATGATCCCCAATGTTGTGCAA	Primers used for constructing TEM-1 mutant(s)
I171V-F	CTGAATGAAGCCGTACCAAACGACGAG	Primers used for constructing TEM-1 mutant(s)
I171V-R	CTCGTCGTTTGGTACGGCTTCATTCAG	Primers used for constructing TEM-1 mutant(s)
I171T-F	CTGAATGAAGCCACACCAAACGACGAG	Primers used for constructing TEM-1 mutant(s)
I171T-R	CTCGTCGTTTGGTGTGGCTTCATTCAG	Primers used for constructing TEM-1 mutant(s)
N173H-F	TGAAGCCATACCACACGACGAGCGTGA	Primers used for constructing TEM-1 mutant(s)
N173H-R	TCACGCTCGTCGTGTGGTATGGCTTCA	Primers used for constructing TEM-1 mutant(s)
T186N-F	TGCAGCAATGGCAAACACGTTGCGCAAACT	Primers used for constructing TEM-1 mutant(s)
T186N-R	AGTTTGCGCAACGTGTTTGCCATTGCTGCA	Primers used for constructing TEM-1 mutant(s)
T261M-F	GTAGTTATCTACATGACGGGGAGTCAG	Primers used for constructing TEM-1 mutant(s)
T261M-R	CTGACTCCCCGTCATGTAGATAACTAC	Primers used for constructing TEM-1 mutant(s)
TEM-58-F	GATCCTTGAGAGTAATCGCCCCGAAGAAC	Primers used for constructing TEM-1 positive control(s)
TEM-58-R	GTTCTTCGGGGCGATTACTCTCAAGGATC	Primers used for constructing TEM-1 positive control(s)
TEM-19-F	TTTGCGGCATTTTGCTGGCCTGTTTTTGCTCACC	Primers used for constructing TEM-1 positive control(s)
TEM-19-R	GGTGAGCAAAAACAGGCCAGCAAAATGCCGCAAA	Primers used for constructing TEM-1 positive control(s)
TEM-15-F	CCTTATTCCCTTTTTTTACGCATTTTGCCTTCCTG	Primers used for constructing TEM-1 positive control(s)
TEM-15-R	CAGGAAGGCAAAATGCGTAAAAAAAGGGAATAAGG	Primers used for constructing TEM-1 positive control(s)
TEM-156-157-F	ACAACATGGGGGATAGTGAAACTCGCCTTGATCG	Primers used for constructing TEM-1 positive control(s)
TEM-156-157-R	CGATCAAGGCGAGTTTCACTATCCCCCATGTTGT	Primers used for constructing TEM-1 positive control(s)
TEM-186-187-F	CTGCAGCAATGGCATCATCGTTGCGCAAACTATT	Primers used for constructing TEM-1 positive control(s)
TEM-186-187-R	AATAGTTTGCGCAACGATGATGCCATTGCTGCAG	Primers used for constructing TEM-1 positive control(s)
TEM-60-61-F	CTTGAGAGTTTTCGCGGCAGAGAACGTTTTCCAAT	Primers used for constructing TEM-1 positive control(s)
TEM-60-61-R	ATTGGAAAACGTTCTCTGCCGCGAAAACTCTCAAG	Primers used for constructing TEM-1 positive control(s)
TEM-40G-F	AGATCAGTTGGGTGGACGAGTGGGTTAC	Primers used for constructing TEM-1 positive control(s)
TEM-40G-R	GTAACCCACTCGTCCACCCAACTGATCT	Primers used for constructing TEM-1 positive control(s)
TEM-90S-F	GCAAGAGCAACTCAGTCGCCGCATACA	Primers used for constructing TEM-1 positive control(s)
TEM-90S-R	TGTATGCGGCGACTGAGTTGCTCTTGC	Primers used for constructing TEM-1 positive control(s)
TEM-102K-F	AGAATGACTTGGTTAAGTACTCACCAGT	Primers used for constructing TEM-1 positive control(s)
TEM-102K-R	ACTGGTGAGTACTTAACCAAGTCATTCT	Primers used for constructing TEM-1 positive control(s)
TEM-Pacbio-F	/5AmMC6/gcagtcgaacatgtagctgactcaggtcacATGAGTATTCAACATTTCCGTG	Primers used for pre-barcoding TEM-1 mutant libraries
TEM-Pacbio-R	/5AmMC6/tggatcacttgtgcaagcatcacatcgtagTTACCAATGCTTAATCAGTGAG	Primers used for pre-barcoding TEM-1 mutant libraries
pSkunk3-F	CTGTTGACAATTAATCATCGGCTC	Primers used for sequencing plasmids of individual TEM-1 mutant
pSkunk3-R	TAAGCGGATGAATGGCAGAAATTC	Primers used for sequencing plasmids of individual TEM-1 mutant
